# Supplementary material for: A multi-strain human skin microbiome model provides a testbed for disease modeling
Source: Front Microbiomes. 2025 Feb 4;4:1473292. doi: 10.3389/frmbi.2025.1473292 (PMC12993502; doi:10.3389/frmbi.2025.1473292)
Supplement: Supplementary file 2 [file Table1.xlsx]

## Sheet: Sheet1
Day of sampling/Microbiome/disease state/transwell replicate	IL-8/CXCL8	IL-1beta	IL-1ra	CCL20/MIP3alpha	IL-1alpha	S100A9	TSLP	IL-36 beta	CCL27/CTACK	CXCL1	TNF-alpha	IL-6	IFN-gamma	CCL5/RANTES	IL-12p70
Day 4/No microbiome/AD-/A	9.98	5.78667	691.367	46.4733	3.82	11.1	5.9	21.8333	2.88	30.92	1.54	0.75*	5.08*	assay failure	10.82*
Day 4/No microbiome/AD-/B	17.24	11.1267	1331.03	87.7933	7.04	24.12	9.92	39.5933	4.08	30.92	2.3	0.53*	7.56*		15.24*
Day 4/No microbiome/AD-/C	21.14	17.8467	2013.01	96.0133	11.54	34.02	15.5	58.3933	4.74	39.92	2.3	0.53*	7.56*		6.27*
Day 4/No microbiome/AD+/A	>4050	20.9067	2855.01	181.133	16.48	48.42	3.62	66.7333	40.26	4345.42	7434.04†	1.99	68.72		55.14*
Day 4/No microbiome/AD+/B	>4050	13.7267	1908.29	142.413	13.68	36.68	3.3	51.1133	29.78	3573.42	6516.04†	1.73	59.12		51.42*
Day 4/No microbiome/AD+/C	>4050	15.7867	2375.01	192.793	17.16	38.56	5.32	63.9333	46.9	5279.42	7072.04†	1.99	68.72		62.44*
Day 4/Microbiome+/AD-/A	97.68	57.8067	1864.77	1292.07	45.82	16.1	22.94	28.1533	10.18	107.82	6.14	0.99*	12.4*		19.56*
Day 4/Microbiome+/AD-/B	79.68	83.1867	2519.01	1278.03	56.84	23.36	16.62	42.8333	13.38	99.72	15.48	0.99*	14.76*		17.42*
Day 4/Microbiome+/AD-/C	145.88	119.147	2837.01	1868.27	86.26	26.42	29.64	36.1133	13.14	169.36	7.68	1.23*	57.18		23.8*
Day 4/Microbiome+/AD+/A	>4050	41.4067	3567.01	999.753	24.76	37.82	9.12	70.6533	30.12	3459.42	5880.04†	2.51	17.1*		55.14*
Day 4/Microbiome+/AD+/B	>4050	29.0467	2993.01	1228.91	21.5	41.6	10.36	72.9133	26.18	3477.42	5876.04†	2.77	17.1*		58.8*
Day 4/Microbiome+/AD+/C	>4050	21.9067	3285.01	791.653	21.18	42.36	7.4	87.4733	28.84	2931.42	5616.04†	1.99	23.92*		58.8*
Day 7/No microbiome/AD-/A	7.98	5.78667	379.847	8.95333	3.82	2.2	2.42	21.3133	1.2	12.54	0.78	0.29*	2.56*		1.58*
Day 7/No microbiome/AD-/B	5.94	3.54667	290.007	8.31333	2.52	4.14	1.52	19.9933	0.84	12.54	0.38	0.29	2.56*		1.59*
Day 7/No microbiome/AD-/C	6.72	4.10667	355.207	10.2533	2.96	3.38	1.52	24.1933	0.98	3.16	0.78	0.07*	5.08*		1.59*
Day 7/No microbiome/AD+/A	1030.12	4.10667	501.367	19.3533	4.86	4.92	0.52	18.4333	5.78	794.84	2622.04†	0.75*	26.14*		19.56*
Day 7/No microbiome/AD+/B	444.72	1.20667	175.927	12.9333	3.82	4.14	0.26	10.4333	4.34	271.9	2116.04†	0.29*	14.76*		10.82*
Day 7/No microbiome/AD+/C	779.7	2.96667	430.067	14.3133	4.24	5.7	0.52	14.2333	6.8	543.86	2580.04†	0.53*	21.68*		15.24*
Day 7/Microbiome+/AD-/A	9.24	10.0867	401.227	34.3533	7.82	4.14	1.52	16.8533	1.68	12.54	0.38	0.07*	2.56*		1.59*
Day 7/Microbiome+/AD-/B	9.74	10.0867	406.007	34.3533	7.82	2.6	1.52	17.3733	1.34	12.54	0	0.07*	2.56*		1.59*
Day 7/Microbiome+/AD-/C	10.48	5.78667	222.067	25.4533	3.4	1.82	0.78	15.5533	1.4	12.54	0.78	0.29*	2.56*		6.27*
Day 7/Microbiome+/AD+/A	2582.96	77.5667	19655	32.6933	176.32	84	0.78	177.793	5.52	259.02	2112.04†	1.23*	39*		27.96*
Day 7/Microbiome+/AD+/B	916.38	11.6467	14831	17.8933	40.98	337.42	0.4	97.3733	3.42	176.66	1903.12†	0.75*	23.92*		19.56*
Day 7/Microbiome+/AD+/C	3244.96	445.887	22815	47.3733	566.14	219.2	0.9	283.553	6.68	529.54	1289.7†	1.23*	43.16		39.96*
											†signal due to addition of cytokine in AD inducing media	*<LOD	*<LOD		*<LOD
